# Supplementary material for: Multi-Cohort Transcriptomic Subtyping of B-Cell Acute Lymphoblastic Leukemia
Source: Int J Mol Sci. 2022 Apr 20;23(9):4574. doi: 10.3390/ijms23094574 (PMC9099612; doi:10.3390/ijms23094574)
Supplement: Supplementary file 1 [file ijms-23-04574-s001.zip]

Archive with 2 entries (2 files):
- supplement_figures_v8.pdf
- supplement_tables_v8.xlsx
